# Supplementary material for: Better sleep, better life? testing the role of sleep on quality of life
Source: PLoS One. 2023 Mar 15;18(3):e0282085. doi: 10.1371/journal.pone.0282085 (PMC10016705; doi:10.1371/journal.pone.0282085)
Supplement: S1 File — (ZIP) [file pone.0282085.s001.zip]

Archive with 2 entries (2 files):
- S1_replication_syntax.do
- S1_replication_dataset.dta
