# Supplementary material for: Better sleep, better life? testing the role of sleep on quality of life
Source: PLoS One. 2023 Mar 15;18(3):e0282085. doi: 10.1371/journal.pone.0282085 (PMC10016705; doi:10.1371/journal.pone.0282085)
Supplement: S1 File — (ZIP) [file pone.0282085.s001.zip › S1_replication_syntax.do]

************************SYNTAX FOR DATASET ANALYZED IN ARTICLE:
******************************************Better sleep, better life? Testing the role of sleep on the quality of life
***AUTHORS: Michaela Kudrnáčová (ORCID: 0000-0003-0154-6884), Aleš Kudrnáč (ORCID: 0000-0002-3043-7241)
*Corresponding author email: 40672727@fsv.cuni.cz (MK)


//note
*_OT = original over time variable having default values
*_be = Between-person effects
*_wi = Within-person effects

*DEPENDENT VARIABLES
//life satisfaction = lfsat_OT
//wellbeing = wellbe_OT
//health = health_OT
//work stress = wstress_OT
//happiness = happy_OT

*KEY INDEPENDENT VARIABLES
//social jetlag = jetlag_OT
//sleep quality = slequal_OT
//sleep duration = SDweek_OT

*OTHER VARIABLES
//gender = sex
//education = educ_kat
//age of respondents at the first wave" (2015) = age
//household income = hincome_6
//employment status = estat
//number of children under the age of five in the household = deti5_OT
//household identification = w1_hid
//individual identification = w1_pid
//time = wave

********************************************************************************
*******************   null models      **********************************************
********************************************************************************
 *Life satisfaction
//null model
mixed lfsat_OT ||w1_hid: ||w1_pid:wave, var cov(unstructured)
 *Wellbeing
//null model
mixed wellbe_OT ||w1_hid: ||w1_pid:wave, var cov(unstructured)
*Health
//null model
mixed health_OT ||w1_hid: ||w1_pid:wave, var cov(unstructured) 
*Work stress
//null model
mixed wstress_OT ||w1_hid: ||w1_pid:wave, var cov(unstructured)
*Happiness
//null model
mixed happy_OT ||w1_hid: ||w1_pid:wave, var cov(unstructured)


********************************************************************************
*******************   final models      **********************************************
********************************************************************************
 *Life satisfaction
//1A model
mixed lfsat_OT c.SDweek_OT c.slequal_OT c.jetlag_OT c.wave c.SDweek_OT#c.wave c.slequal_OT#c.wave c.jetlag_OT#c.wave  ///
 i.sex i.educ_kat c.age c.hincome_6 i.estat i.deti5_OT ||w1_hid: ||w1_pid:wave, var cov(unstructured)
//1B model
mixed lfsat_OT c.SDweek_be c.SDweek_wi c.slequal_be c.slequal_wi c.jetlag_be c.jetlag_wi c.wave ///
 i.sex i.educ_kat c.age c.hincome_6 i.estat i.deti5_OT ||w1_hid: ||w1_pid:wave, var cov(unstructured)
 *Wellbeing
//2A model
mixed wellbe_OT c.SDweek_OT c.slequal_OT c.jetlag_OT c.wave c.SDweek_OT#c.wave c.slequal_OT#c.wave c.jetlag_OT#c.wave  ///
 i.sex i.educ_kat c.age c.hincome_6 i.estat i.deti5_OT ||w1_hid: ||w1_pid:wave, var cov(unstructured)
//2B model
mixed wellbe_OT c.SDweek_be c.SDweek_wi c.slequal_be c.slequal_wi c.jetlag_be c.jetlag_wi c.wave ///
 i.sex i.educ_kat c.age c.hincome_6 i.estat i.deti5_OT ||w1_hid: ||w1_pid:wave, var cov(unstructured)
*Health
//3A model
mixed health_OT c.SDweek_OT c.slequal_OT c.jetlag_OT c.wave c.SDweek_OT#c.wave c.slequal_OT#c.wave c.jetlag_OT#c.wave  ///
 i.sex i.educ_kat c.age c.hincome_6 i.estat i.deti5_OT ||w1_hid: ||w1_pid:wave, var cov(unstructured)
//3B model
mixed health_OT c.SDweek_be c.SDweek_wi c.slequal_be c.slequal_wi c.jetlag_be c.jetlag_wi c.wave ///
 i.sex i.educ_kat c.age c.hincome_6 i.estat i.deti5_OT ||w1_hid: ||w1_pid:wave, var cov(unstructured)
*Work stress
//4A model
mixed wstress_OT  c.SDweek_OT c.slequal_OT c.jetlag_OT c.wave c.SDweek_OT#c.wave c.slequal_OT#c.wave c.jetlag_OT#c.wave  ///
 i.sex i.educ_kat c.age c.hincome_6 i.estat i.deti5_OT ||w1_hid: ||w1_pid:wave, var cov(unstructured)
//4B model
mixed wstress_OT  c.SDweek_be c.SDweek_wi c.slequal_be c.slequal_wi c.jetlag_be c.jetlag_wi c.wave ///
 i.sex i.educ_kat c.age c.hincome_6 i.estat i.deti5_OT ||w1_hid: ||w1_pid:wave, var cov(unstructured)
*Happiness
//5A model
mixed happy_OT c.SDweek_OT c.slequal_OT c.jetlag_OT c.wave c.SDweek_OT#c.wave c.slequal_OT#c.wave c.jetlag_OT#c.wave  ///
 i.sex i.educ_kat c.age c.hincome_6 i.estat i.deti5_OT ||w1_hid: ||w1_pid:wave, var cov(unstructured)
//5B model
mixed happy_OT c.SDweek_be c.SDweek_wi c.slequal_be c.slequal_wi c.jetlag_be c.jetlag_wi c.wave ///
 i.sex i.educ_kat c.age c.hincome_6 i.estat i.deti5_OT ||w1_hid: ||w1_pid:wave, var cov(unstructured)
